# Supplementary material for: Integration of constraint-based modeling with fecal metabolomics reveals large deleterious effects of Fusobacterium spp. on community butyrate production
Source: Gut Microbes. 2021 May 31;13(1):1915673. doi: 10.1080/19490976.2021.1915673 (PMC8168482; doi:10.1080/19490976.2021.1915673)
Supplement: Supplemental Material [file KGMI_A_1915673_SM7194.zip]

Archive with 3 entries (2 files):
- Supplementary information/
- Supplementary information/Supplementary_Figure_Revision.docx
- Supplementary information/Supplementary_Tables_Revision.xlsx
