# Supplementary material for: Integration of constraint-based modeling with fecal metabolomics reveals large deleterious effects of Fusobacterium spp. on community butyrate production
Source: Gut Microbes. 2021 May 31;13(1):1915673. doi: 10.1080/19490976.2021.1915673 (PMC8168482; doi:10.1080/19490976.2021.1915673)
Supplement: Supplemental Material [file KGMI_A_1915673_SM7194.zip › Supplementary information/Supplementary_Tables_Revision.xlsx]

## Sheet: Overview
Supplementary Tables for the manuscript:
Integration of constraint-based modeling with fecal metabolomics reveals large deleterious effects of Fusobacteria species on community butyrate production
Table S1: Summary statistics for screening net metabolite production capabilities on association with CRC and CRC stage
Table S2: Direct production effects, ecological effects, and total effects regarding community butyrate production through the butyryl-CoA:acetate-CoA-transferase route
Table S3: Variance contributions of species to net community butyrate production capacities
Table S4: Effect of Fusobacteria presence on species abundances positively associated with net community butyrate production capacity
Table S5: Statistical species butyrate association pattern in vivo and in silico
Table S6: Statistical species glutarate association pattern in vivo and in silico
Table S7: Maximal glutarate uptake by species with uptake capability
Table S8: Retrieved quantities of food items in grams for constructing the Japanese diet utilized for contextualization of the microbiome models

## Sheet: Table S1
Table S1: Summary statistics for screening net metabolite production capabilities on association with CRC and CRC stage
		Share of microbiomes with net metabolite production capability
Metabolite	VMH identifier	Overall	CRC cases	Healthy controls	OR(95%-CI) for CRC	p-value for CRC	p-value for stage of CRC
Glutarate	glutar	0.520325	0.615385	0.38247	2.514252108(1.799835805,3.512244642)	6.45327e-08	0.00298443
Oleate	ocdcea	0.717073	0.752747	0.665339	1.54221913(1.078570686,2.205177533)	0.017571	0.650515
N-Acetylmannosamine	acmana	0.749593	0.782967	0.701195	1.483445735(1.022631441,2.151910417)	0.0377207	0.623249
Crotonobetaine	ctbt	0.717073	0.692308	0.752988	.6779652573(.467266809,.983671173)	0.0406914	0.433963
Gamma-butyrobetaine	gbbtn	0.717073	0.692308	0.752988	.6779652573(.467266809,.983671173)	0.0406914	0.433963
Gluconate	glcn	0.939837	0.928571	0.956175	.4720721777(.2218115887,1.004691154)	0.0514366	0.31284
Pyridoxine	pydxn	0.79187	0.818681	0.752988	1.434582724(.9657617313,2.130988963)	0.0738712	0.958357
Propane-1,3-diol	13ppd	0.848781	0.835165	0.868526	.6845789943(.4270029256,1.097529715)	0.115594	0.332711
D-Xylose	xyl_D	0.269919	0.293956	0.23506	1.321840752(.9096762044,1.920752644)	0.143344	0.528699
Maltotriose	malttr	0.710569	0.68956	0.741036	.7675869179(.5344694961,1.102382233)	0.152091	0.539035
Oxalacetate	oaa	0.801626	0.791209	0.816733	.7413081051(.4836867571,1.136143793)	0.169424	0.753758
nitrogen	n2	0.193496	0.214286	0.163347	1.333759392(.8648278267,2.056957536)	0.192592	0.544637
L-Idonate	idon_L	0.674797	0.662088	0.693227	.8263130317(.5821589227,1.172863972)	0.285676	0.643593
5'-Methylthioadenosine	5mta	0.806504	0.799451	0.816733	.8036038633(.5273249886,1.224632216)	0.309049	0.242237
Nicotinamide ribotide	nmn	0.460163	0.472527	0.442231	1.178635186(.8473779826,1.639387533)	0.328933	0.696482
Isoprene	ispre	0.595122	0.618132	0.561753	1.174977407(.8388387135,1.645813296)	0.348322	0.497739
Betaine	glyb	0.798374	0.791209	0.808765	.823688524(.5453166258,1.244163028)	0.356651	0.865091
Phenylpyruvate	phpyr	0.560976	0.574176	0.541833	1.156488725(.8295923241,1.612196898)	0.391025	0.10961
D-Arabinose	arab_D	0.926829	0.92033	0.936255	.7597206336(.4010975324,1.438990257)	0.399102	0.4146
4-Hydroxyphenylacetaldehyde	4hoxpacd	0.793496	0.788462	0.800797	.8383975712(.5565148972,1.26305781)	0.399217	0.0831218
Methane	ch4	0.118699	0.129121	0.103586	1.236372181(.7404903844,2.064329534)	0.41722	0.107862
Formaldehyde	fald	0.118699	0.129121	0.103586	1.236372181(.7404903844,2.064329534)	0.41722	0.107862
(2R,3R)-2,3-Butanediol	btd_RR	0.491057	0.510989	0.462151	1.145324027(.8209401237,1.597884045)	0.424497	0.400551
(S)-Propane-1,2-diol	12ppd_S	0.302439	0.296703	0.310757	.8636948331(.5998187278,1.243657008)	0.430847	0.130067
Coprostanol	coprost	0.0504065	0.043956	0.059761	.7456721147(.3589284395,1.549130248)	0.431471	0.297838
1,5-Diaminopentane	15dap	0.931707	0.942308	0.916335	1.283536103(.673452044,2.446298802)	0.448111	0.454469
Glucose-6-phosphate	g6p	0.813008	0.81044	0.816733	.8486800945(.5533548048,1.301620401)	0.452108	0.258801
Ortho-hydroxyphenylacetate	2hyoxplac	0.933333	0.928571	0.940239	.7760847901(.3994664817,1.507780074)	0.454399	0.515727
Thiosulfate	tsul	0.333333	0.346154	0.314741	1.131096775(.799772352,1.599680098)	0.48607	0.349645
Sulfate	so3	0.347967	0.35989	0.330677	1.108796318(.7868347931,1.562499886)	0.555116	0.216228
Choline	chol	0.746341	0.747253	0.74502	.8926088175(.6057452422,1.315322756)	0.565738	0.122387
Methanethiol	ch4s	0.520325	0.527473	0.50996	1.095006738(.7852905394,1.526874064)	0.592608	0.326902
2-Dehydro-3-deoxy-D-gluconate	2ddglcn	0.123577	0.120879	0.12749	.8860761447(.5378432054,1.459776616)	0.634894	0.531987
Nitrous oxide	n2o	0.785366	0.788462	0.780877	.9069136395(.6023687862,1.365429897)	0.639768	0.0845143
nitrogen monoxide	no	0.785366	0.788462	0.780877	.9069136395(.6023687862,1.365429897)	0.639768	0.0845143
butanol	btoh	0.925203	0.928571	0.920319	1.064455181(.5768714959,1.964154652)	0.841601	0.285149
5-Thymidylic acid	dtmp	0.786992	0.788462	0.784861	1.03511207(.6972201766,1.536755581)	0.864095	0.592291
p-Hydroxyphenylacetate	4hphac	0.0796748	0.0796703	0.0796813	.9492805907(.5210637427,1.729411521)	0.864949	0.775276
L-Arabinose	arab_L	0.110569	0.112637	0.10757	1.037956576(.6187001357,1.741318276)	0.887771	0.392207
(R)-3-Hydroxybutyrate	bhb	0.273171	0.274725	0.270916	.9772826502(.6776932167,1.409312289)	0.902084	0.376155
1,2-Diacyl-sn-glycerol	12dgr180	0.926829	0.928571	0.924303	1.03374475(.5461843804,1.956533813)	0.918791	0.294077
Xanthosine	xtsn	0.830894	0.832418	0.828685	.9859573055(.637634027,1.524560747)	0.949292	0.980453
Nitrite	no2	0.125203	0.123626	0.12749	.9850299737(.603721669,1.60717115)	0.951848	0.00172115
Only metabolites for which at least 5% and maximally 95% of the models had net production capability were included;
p-values derived by logistic regressions adjusting for age, sex, and BMI; in the CRC stage analyses, only CRC cases were included
VMH=Virtual metabolic human: vmh.lfe
OR=Odds ratio
95%-CI=95%-Confidence interval
CRC=Colorectal cancer

## Sheet: Table S2
Table S2: Direct species production effects, ecological effects, and total effects regarding community butyrate production through the butyryl-CoA:acetate-CoA-transferase route
Species	Direct net production effect (95%-CI)	Ecological effect (95%-CI)	p-value for ecological effects	Total effect (95%-CI)	p-value for total effect
Acidaminococcus_fermentans	2.333236933(1.385257959,3.281215906)	-2.279998779(-14.41072464,9.850727081)	0.712174	.0532388873(-12.07448959,12.18096733)	0.993124
Acidaminococcus_intestini	.5723723769(.262514472,.8822302222)	-4.457003593(-15.4164629,6.502455711)	0.424799	-3.884631395(-14.84654045,7.07727766)	0.486732
Anaerostipes_caccae	.3174762428(.1857646555,.4491878152)	-16.18224525(-27.21673393,-5.147753716)	0.00411561	-15.86476803(-26.89911461,-4.830421448)	0.00490397
Anaerostipes_hadrus	.5873978734(.4401633441,.7346324325)	27.1208725(19.31579018,34.92595291)	2.13228e-11	27.70826912(19.91063309,35.50590515)	7.77422e-12
Butyricicoccus_pullicaecorum	.5659241676(.3730749488,.7587733865)	-18.37866211(-32.14671326,-4.610611439)	0.00897198	-17.81273842(-31.58124352,-4.044232845)	0.0113091
Catenibacterium_mitsuokai	4.628241539(3.447125435,5.80935812)	2.149010658(-9.539196014,13.83721733)	0.718168	6.777253151(-4.957282543,18.51178932)	0.257149
Clostridium_symbiosum	.8222387433(.6408606172,1.003616929)	-7.714483261(-15.87794876,.4489821494)	0.0639572	-6.892244339(-15.02082443,1.236335635)	0.0963945
Coprococcus_catus	1.086279154(.9610683322,1.211490035)	25.63432693(17.90216064,33.36649323)	1.55813e-10	26.72060585(18.97679901,34.46441269)	2.89745e-11
Eubacterium_biforme	7.053253174(5.722679138,8.383827209)	3.007013321(-5.776525974,11.79055309)	0.501637	10.06026649(1.230975032,18.88955688)	0.0256031
Eubacterium_brachy	.1241638064(.0855011567,.1628264636)	-1.128444433(-11.49271393,9.235825539)	0.830759	-1.004280567(-11.36791515,9.359354019)	0.849133
Eubacterium_cylindroides	2.949542999(.7124631405,5.18662262)	10.87804508(-1.746456146,23.50254631)	0.0911224	13.82758713(1.237550616,26.41762352)	0.0314031
Eubacterium_dolichum	.6806725264(.3169994056,1.044345617)	-9.006844521(-22.61875916,4.605070591)	0.194278	-8.326171875(-21.93880272,5.286459923)	0.230144
Eubacterium_hallii	1.378763676(1.106157422,1.65136981)	30.01490402(21.0157547,39.01405334)	1.21904e-10	31.39366722(22.3850956,40.40224075)	1.8752e-11
Eubacterium_limosum	.1538910121(.1013979912,.206384033)	-14.42054081(-27.33913231,-1.501948476)	0.028743	-14.2666502(-27.18472862,-1.34857142)	0.0304775
Eubacterium_ramulus	1.057446957(.8510779738,1.263815761)	20.13522148(12.29364204,27.97680283)	6.05436e-07	21.19266891(13.34148502,29.04385185)	1.60948e-07
Eubacterium_rectale	26.51232147(23.50653267,29.51811218)	9.966434479(3.424320459,16.50854874)	0.00288512	36.47875595(28.47122002,44.48629379)	4.3267e-18
Eubacterium_siraeum	16.69939423(12.73828888,20.66049957)	17.97727013(9.44084549,26.51369476)	4.03169e-05	34.67666245(25.98980141,43.36352539)	2.01314e-14
Faecalibacterium_prausnitzii	26.12416077(24.26630402,27.98201561)	21.30548477(10.06167984,32.5492897)	0.000216497	47.42964554(33.75572205,61.10356903)	2.30555e-11
Flavonifractor_plautii	.6023106575(.5043792725,.7002421021)	-13.07304001(-23.9375,-2.208581209)	0.0184359	-12.47072983(-23.3027401,-1.638718843)	0.0241127
Fusobacterium_mortiferum	14.58495235(10.34121609,18.82868767)	-19.71475601(-29.06342697,-10.36608505)	3.93613e-05	-5.129803658(-14.51014233,4.250535011)	0.283263
Fusobacterium_nucleatum	.3691338301(.2125486583,.525718987)	-7.398434639(-17.64406395,2.847195625)	0.156669	-7.029301643(-17.27388954,3.215286493)	0.178322
Fusobacterium_periodonticum	.1140195131(.0775852948,.1504537314)	-7.644390106(-20.86737633,5.578596592)	0.256683	-7.530371189(-20.75348091,5.692737579)	0.263843
Fusobacterium_ulcerans	2.487409115(1.333330274,3.641487837)	-28.36398506(-38.30466461,-18.4233036)	3.17686e-08	-25.87657547(-35.79439926,-15.95875263)	4.01657e-07
Fusobacterium_varium	.5585750341(.2071822435,.9099677801)	-35.3260994(-50.82127762,-19.83091927)	9.02031e-06	-34.76752472(-50.26328659,-19.27176094)	1.24161e-05
Megasphaera_elsdenii	2.041823864(1.321377993,2.762269497)	-2.15302372(-13.88215828,9.57611084)	0.718607	-.111200206(-11.8580389,11.63563919)	0.985174
Peptostreptococcus_stomatis	.6727603674(.3190768063,1.026443839)	-7.332995892(-16.53287315,1.866880655)	0.118022	-6.660235882(-15.85026932,2.529797316)	0.155175
Roseburia_hominis	1.867124319(1.45143199,2.282816648)	23.72528458(15.55085564,31.89971161)	1.86477e-08	25.59240723(17.40475273,33.78006363)	1.49714e-09
Roseburia_intestinalis	8.896500587(6.990498066,10.80250263)	18.90808105(11.53259563,26.28356552)	6.30459e-07	27.80458069(20.08128738,35.52787399)	4.23479e-12
Roseburia_inulinivorans	10.3417654(8.945796967,11.73773384)	26.44826126(18.17585182,34.72066879)	6.46549e-10	36.79002762(28.09972382,45.48032761)	5.99004e-16
Ruminococcaceae_bacterium_D16	.6749905348(.5185139179,.8314671516)	12.32843685(4.227375984,20.42949867)	0.00291447	13.00342751(4.907505989,21.09934807)	0.00168777
Solobacterium_moorei	.2429672033(.1509307921,.3350036144)	-3.466948986(-11.49607658,4.562178612)	0.39678	-3.223981857(-11.25387764,4.805913448)	0.430722
Only species found in at least 5% and maximally 95% of all microbiomes included into this analysis.
p-values from linear regression, regression the net production capacity, respectively the net production capacity minus the direct net species contribution in the case of the ecological effects, on the species presence (binary: Species present vs. species not present).
CI=Confidence interval

## Sheet: Table S3
Table S3: Variance contributions of species to net community butyrate production capacities
Species	R-squared	p-value
Eubacterium_rectale	0.410262	<1.00e-30
Faecalibacterium_prausnitzii	0.393726	<1.00e-30
Roseburia_inulinivorans	0.187504	3.13068e-27
Roseburia_intestinalis	0.154815	7.3456e-20
Eubacterium_siraeum	0.131536	3.05936e-22
Eubacterium_ventriosum	0.116231	7.74116e-15
Coprococcus_comes	0.106011	6.55254e-16
Coprococcus_catus	0.0889652	5.93654e-13
Anaerostipes_hadrus	0.0815653	3.40404e-12
Eubacterium_hallii	0.0796675	2.94827e-13
Ruminococcus_obeum	0.0778744	2.76946e-14
Eubacterium_eligens	0.0770872	1.67142e-11
Adlercreutzia_equolifaciens	0.0750004	1.1675e-10
Dorea_formicigenerans	0.0747793	6.33691e-12
Roseburia_hominis	0.0702439	7.69876e-11
Ruminococcus_sp_5_1_39BFAA	0.0635371	1.54366e-09
Ruminococcus_bromii	0.0629211	1.05916e-08
Clostridium_bolteae	0.0627657	1.00632e-10
Eubacterium_ramulus	0.0548845	3.94925e-08
Parabacteroides_distasonis	0.0513212	9.22772e-13
Clostridium_citroniae	0.0510642	5.1289e-11
Clostridium_leptum	0.0493479	3.59951e-08
Ruminococcus_gnavus	0.0479255	1.58331e-07
Fusobacterium_ulcerans	0.0471955	3.13919e-09
Dorea_longicatena	0.0460185	3.35469e-07
Alistipes_shahii	0.0440919	5.45156e-07
Bacteroides_caccae	0.0418041	6.13452e-10
Parabacteroides_goldsteinii	0.039666	2.28132e-08
Prevotella_copri	0.039288	4.36761e-10
Ruminococcus_callidus	0.0366696	3.58516e-06
Veillonella_parvula	0.0346419	2.15009e-12
Fusobacterium_varium	0.0343716	4.71586e-09
Clostridium_clostridioforme	0.0334306	1.82242e-07
Bacteroides_uniformis	0.0326108	5.1971e-08
Bacteroides_thetaiotaomicron	0.0309477	7.71558e-10
Alistipes_putredinis	0.0305863	9.6517e-05
Pseudoflavonifractor_capillosus	0.0304197	7.4384e-05
Blautia_producta	0.0295129	9.43127e-06
Bifidobacterium_breve	0.0295117	2.45135e-06
Holdemania_filiformis	0.029065	0.000169151
Clostridium_asparagiforme	0.0289658	3.1483e-08
Barnesiella_intestinihominis	0.0286925	5.76161e-05
Flavonifractor_plautii	0.0281027	2.71334e-05
Clostridium_symbiosum	0.0262634	0.00179401
Bifidobacterium_adolescent	0.0261854	0.000223901
Rothia_mucilaginosa	0.0261828	0.000219081
Haemophilus_parainfluenzae	0.0256912	0.000308933
Parabacteroides_johnsonii	0.0253098	0.000194366
Subdoligranulum_variabile	0.0251528	1.3731e-06
Clostridium_ramosum	0.0245767	0.0004093
Alistipes_onderdonkii	0.0227909	0.000721037
Bacteroides_cellulosilyticus	0.0227657	0.000209896
Ruminococcus_lactaris	0.0226533	0.000975365
Methanobrevibacter_smithii	0.0213888	1.84753e-05
Bacteroides_plebeius	0.0204504	1.45313e-05
Fusobacterium_mortiferum	0.0199386	2.54214e-05
Ruminococcaceae_bacterium_D16	0.0197468	0.00292307
Eubacterium_biforme	0.0192994	0.000207727
Streptococcus_australis	0.018821	0.000185967
Bacteroides_eggerthii	0.0186472	0.000526574
Escherichia_coli	0.0183526	2.71297e-06
Campylobacter_concisus	0.018184	3.70371e-06
Bacteroides_stercoris	0.0179715	0.000182076
Burkholderiales_bacterium_	0.0174705	0.00667314
Catenibacterium_mitsuokai	0.0167012	0.00590392
Odoribacter_laneus	0.0165777	1.71827e-06
Bacteroides_xylanisolvens	0.0165077	0.00434959
Akkermansia_muciniphila	0.016316	1.05347e-05
Alistipes_indistinctus	0.0159916	0.000347618
Bacteroides_dorei	0.0156776	0.00296892
Bacteroides_coprocola	0.0151714	2.80483e-05
Anaerostipes_caccae	0.0145582	0.00639235
Veillonella_atypica	0.0145357	0.000662438
Bacteroides_intestinalis	0.0141034	0.00979573
Bacteroides_nordii	0.0138189	0.00973065
Butyricicoccus_pullicaecorum	0.0138174	0.00278084
Bifidobacterium_longum	0.013761	0.000367337
Bacteroides_vulgatus	0.0134399	0.0012133
Streptococcus_infantis	0.0126575	0.0164419
Odoribacter_splanchnicus	0.0125911	0.0227979
Enterobacter_aerogenes	0.0122879	0.0155904
Streptococcus_sanguinis	0.0120085	0.0167306
Clostridium_bartlettii	0.0119702	0.0493974
Collinsella_aerofaciens	0.011754	0.0368469
Veillonella_dispar	0.0114339	0.0295751
Clostridium_nexile	0.0113367	0.00930491
Clostridium_hathewayi	0.0112044	0.00815613
Parabacteroides_merdae	0.0109908	0.00498257
Parasutterella_excrementihominis	0.0108976	0.0359672
Bifidobacterium_pseudocatenulatum	0.0108015	0.0294689
Bacteroides_massiliensis	0.010763	0.000885742
Bacteroides_salyersiae	0.0103738	1.76182e-07
Bacillus_subtilis	0.0103394	0.0282944
Streptococcus_gordonii	0.0102657	0.0309049
Anaerotruncus_colihominis	0.00979524	0.00788699
Eggerthella_lenta	0.00978645	0.0225201
Bifidobacterium_bifidum	0.00959946	0.0415803
Eubacterium_cylindroides	0.00929705	0.0457346
Bilophila_wadsworthia	0.00881782	0.0262811
Alistipes_finegoldii	0.00877707	0.063057
Bacteroides_ovatus	0.0085902	0.0156307
Desulfovibrio_piger	0.00848919	0.0434673
Haemophilus_sputorum	0.00844434	0.0847526
Klebsiella_pneumoniae	0.00819468	3.53873e-05
Bacteroides_oleiciplenus	0.00793384	0.0417025
Enterobacter_cloacae	0.00784975	0.0597017
Streptococcus_salivarius	0.00780511	0.0391903
Eubacterium_limosum	0.00686301	0.0763098
Bifidobacterium_dentium	0.0068359	0.133806
Bacteroides_fragilis	0.00645069	0.00871934
Desulfovibrio_desulfuricans	0.00636529	0.135024
Clostridium_scindens	0.00632127	0.100227
Bacteroides_finegoldii	0.00600513	0.0198211
Actinomyces_odontolyticus	0.00589426	0.130227
Streptococcus_vestibularis	0.0057289	0.189465
Megasphaera_elsdenii	0.00567641	0.177467
Oxalobacter_formigenes	0.00553942	0.0688372
Enterococcus_faecium	0.00549953	0.0317689
Lactobacillus_salivarius	0.00545781	8.07008e-09
Megamonas_hypermegale	0.00533834	0.0507129
Streptococcus_constellatus	0.00508754	0.174044
Collinsella_tanakaei	0.00506993	0.0683948
Klebsiella_oxytoca	0.004549	0.324209
Blautia_hydrogenotrophica	0.00440958	0.253
Streptococcus_parasanguinis	0.00429683	0.238827
Bifidobacterium_animalis	0.00420531	0.359385
Megamonas_funiformis	0.00412585	0.180399
Abiotrophia_defectiva	0.00398083	0.225
Peptostreptococcus_stomatis	0.00395165	0.00203476
Enterococcus_faecalis	0.00372044	6.37988e-14
Citrobacter_freundii	0.00346253	0.435194
Prevotella_stercorea	0.00345742	0.265493
Lactobacillus_fermentum	0.00336189	4.26551e-05
Rothia_dentocariosa	0.00334299	0.164388
Bacteroides_coprophilus	0.0033167	0.0201231
Sutterella_parvirubra	0.00311473	0.252164
Streptococcus_mutans	0.0029151	0.000218727
Eubacterium_dolichum	0.0028968	0.334772
Sutterella_wadsworthensis	0.00257863	0.360153
Mitsuokella_multacida	0.00256423	0.404976
Paraprevotella_xylaniphila	0.00242874	0.252488
Corynebacterium_durum	0.00241917	0.0352987
Clostridium_innocuum	0.00238037	0.104711
Prevotella_melaninogenica	0.00236949	0.211519
Ruminococcus_torques	0.00234711	0.548166
Gemella_haemolysans	0.00226806	0.0357297
Bacteroides_clarus	0.0022584	0.524135
Fusobacterium_nucleatum	0.00216107	0.428315
Granulicatella_elegans	0.00206373	0.13846
Haemophilus_haemolyticus	0.00191474	0.119506
Gordonibacter_pamelaeae	0.00191079	0.522861
Phascolarctobacterium_succinatutens	0.00182807	0.525523
Fusobacterium_periodonticum	0.00182001	0.446938
Atopobium_parvulum	0.00178742	0.539379
Bacteroides_faecis	0.00166188	0.228569
Acidaminococcus_intestini	0.00164642	0.60446
Gemella_sanguinis	0.00162862	0.263908
Bulleidia_extructa	0.00162447	0.382094
Granulicatella_adiacens	0.00161504	0.34516
Olsenella_uli	0.00158993	0.556131
Slackia_piriformis	0.00139065	0.401243
Actinomyces_graevenitzii	0.00134905	0.588115
Succinatimonas_hippei	0.00124185	0.242052
Clostridium_perfringens	0.00122343	0.0815125
Atopobium_rimae	0.000967969	0.714848
Solobacterium_moorei	0.000890995	0.754303
Bifidobacterium_catenulatum	0.000759225	0.839102
Pyramidobacter_piscolens	0.000686391	0.801881
Lactococcus_lactis	0.000666898	0.389024
Dialister_invisus	0.000631669	0.744808
Parvimonas_micra	0.000602554	0.828795
Actinomyces_viscosus	0.000598718	0.830833
Oribacterium_sinus	0.000530058	0.84496
Lactobacillus_gasseri	0.000381607	0.850548
Streptococcus_anginosus	0.000237626	0.940183
Streptococcus_intermedius	0.000172252	0.950096
Paraprevotella_clara	0.000125174	0.963627
Streptococcus_cristatus	0.000115566	0.908695
Eubacterium_brachy	7.99648e-05	0.93257
Streptococcus_thermophilus	4.71895e-05	0.983173
Acidaminococcus_fermentans	8.93041e-06	0.996245
Only species included detected in at least 5% and maximally in 95% of all samples
R-squared and p-values derived from linear regressions using the net community production capacity as response variable and the abundance plus the the presence (binary: present vs. not present as predictor of interest)

## Sheet: Table S4
Table S4: Effect of Fusobacteria presence on species abundances positively associated with net community butyrate production capacity
Species	Variance contribution to net community butyrate production	OR(95%-CI) associated with Fusobacteria presence	p-value
Eubacterium rectale	41.1%	0.55 (0.42;0.73)	2.72e-05
Faecalibacterium_prausnitzii	39.4%	0.49 (0.42;0.58)	8.41e-18
Roseburia_inulinivorans	18.6%	0.77 (0.48;1.23)	0.271
Roseburia_intestinalis	15.5%	1.02 (0.76;1.36)	0.917
Eubacterium_siraeum	13.2%	0.18(0.10;0.30)	3.94e-10
Eubacterium_ventriosum	11.6%	0.69(0.53;0.91)	0.009
Coprococcus_comes	10.6%	0.70(0.48;1.02)	0.060
Estimates from fractional logistic regression adjusting for age, sex, BMI, and study group. OR=Odds ratio, CI=Confidence interval.

## Sheet: Table S5
Table S5: Statistical Species butyrate association pattern in vivo and in silico
	In silico species butyrate association statistic		In vivo species butyrate association statistic
Species	Regression coefficient (95%-CI)	p-value	Regression coefficient (95%-CI)	p-value
Abiotrophia_defectiva	-8.927(-19.13,1.2839)	0.0865006	-.4838(-.7718,-.1958)	0.00105452
Acidaminococcus_fermentans	-.2304(-12.51,12.050)	0.970613	-.0421(-.2859,.20155)	0.733694
Acidaminococcus_intestini	-3.767(-14.42,6.8909)	0.487844	.00947(-.1905,.20950)	0.925832
Actinomyces_graevenitzii	-4.835(-14.74,5.0749)	0.338349	-.3380(-.6092,-.0668)	0.0147113
Actinomyces_odontolyticus	5.9924(-2.212,14.197)	0.152017	-.1276(-.2887,.03332)	0.11972
Actinomyces_viscosus	4.1600(-9.936,18.257)	0.562439	-.5666(-.9758,-.1573)	0.00680093
Adlercreutzia_equolifaciens	25.541(17.960,33.123)	8.06174e-11	.16303(.02107,.30500)	0.0245242
Akkermansia_muciniphila	3.0934(-4.711,10.898)	0.436671	.21240(.07026,.35455)	0.00351695
Alistipes_finegoldii	9.3669(1.5498,17.184)	0.0189274	.05257(-.0947,.19987)	0.483136
Alistipes_indistinctus	9.1602(1.0202,17.300)	0.0274755	.04615(-.0985,.19088)	0.530916
Alistipes_onderdonkii	14.016(5.8491,22.183)	0.000798179	.07962(-.0639,.22320)	0.276073
Alistipes_putredinis	17.096(9.0676,25.125)	3.31529e-05	.21952(.07022,.36881)	0.00407256
Alistipes_shahii	21.062(13.256,28.868)	1.62591e-07	.12750(-.0225,.27752)	0.095489
Anaerostipes_caccae	-16.44(-26.60,-6.276)	0.00156451	-.0711(-.2351,.09274)	0.393601
Anaerostipes_hadrus	28.251(20.770,35.732)	4.02667e-13	.18164(.03660,.32667)	0.0142569
Anaerotruncus_colihominis	-6.902(-14.68,.88201)	0.0821289	-.0217(-.1651,.12170)	0.76596
Atopobium_parvulum	-4.249(-12.07,3.5768)	0.286715	-.1444(-.3049,.01603)	0.0775377
Atopobium_rimae	-5.760(-19.56,8.0434)	0.412822	-.3094(-.6096,-.0092)	0.0433544
Bacillus_subtilis	12.175(.66975,23.680)	0.03811	.06661(-.1377,.27099)	0.521861
Bacteroides_caccae	9.1537(1.1765,17.130)	0.0245814	.23323(.08828,.37817)	0.00169131
Bacteroides_cellulosilyticus	13.253(5.4407,21.066)	0.00091601	.08693(-.0594,.23329)	0.243492
Bacteroides_clarus	5.4532(-3.998,14.905)	0.257656	.18807(.00406,.37208)	0.0451811
Bacteroides_coprocola	-4.328(-12.53,3.8746)	0.300474	.07976(-.0605,.22005)	0.264231
Bacteroides_coprophilus	.44804(-12.28,13.181)	0.94493	-.0819(-.3369,.17311)	0.527872
Bacteroides_dorei	10.394(-.0521,20.840)	0.0511509	.12754(-.0638,.31890)	0.190742
Bacteroides_eggerthii	12.004(3.0487,20.960)	0.00869316	.04082(-.1032,.18488)	0.577582
Bacteroides_faecis	2.6287(-5.305,10.562)	0.515492	.05972(-.0948,.21432)	0.447895
Bacteroides_finegoldii	-.4799(-8.828,7.8687)	0.910149	-.0468(-.2113,.11771)	0.576099
Bacteroides_fragilis	-.3741(-8.215,7.4675)	0.925378	.04051(-.1050,.18608)	0.584471
Bacteroides_intestinalis	14.552(5.0248,24.080)	0.00281374	.14245(-.0085,.29345)	0.0643726
Bacteroides_massiliensis	-.9146(-8.562,6.7332)	0.814394	.02113(-.1370,.17929)	0.792832
Bacteroides_nordii	14.558(5.1249,23.991)	0.00254222	.06630(-.1102,.24282)	0.460472
Bacteroides_oleiciplenus	15.609(-.7016,31.921)	0.0606683	.29403(.04413,.54393)	0.0212446
Bacteroides_ovatus	6.4792(-6.552,19.510)	0.32925	-.0845(-.2717,.10262)	0.374778
Bacteroides_plebeius	.54191(-7.254,8.3378)	0.891462	.00593(-.1390,.15088)	0.935814
Bacteroides_salyersiae	2.0950(-7.264,11.454)	0.660399	.08034(-.1265,.28723)	0.445454
Bacteroides_stercoris	1.2769(-7.318,9.8721)	0.770578	.16815(.00999,.32631)	0.0372422
Bacteroides_thetaiotaomicron	-4.236(-17.90,9.4274)	0.542821	.07914(-.1412,.29954)	0.480473
Bacteroides_uniformis	14.687(-1.153,30.528)	0.0691276	.22176(-.0250,.46858)	0.0780741
Bacteroides_vulgatus	-.3604(-11.19,10.478)	0.94795	.08953(-.1177,.29678)	0.396031
Bacteroides_xylanisolvens	12.127(3.0980,21.156)	0.00856006	.05232(-.1159,.22057)	0.541161
Barnesiella_intestinihominis	13.317(5.5670,21.068)	0.000786545	.28432(.13907,.42957)	0.000141134
Bifidobacterium_adolescent	15.194(7.4506,22.937)	0.000128771	.17869(.03246,.32493)	0.0167701
Bifidobacterium_animalis	10.309(-4.312,24.932)	0.166659	.26253(-.0104,.53554)	0.0594169
Bifidobacterium_bifidum	10.613(-.3543,21.581)	0.0578508	.14041(-.0821,.36302)	0.215572
Bifidobacterium_breve	-23.19(-32.77,-13.62)	2.43084e-06	-.2645(-.4699,-.0590)	0.0117993
Bifidobacterium_catenulatum	4.7339(-10.96,20.431)	0.553924	-.0185(-.3276,.29064)	0.906346
Bifidobacterium_dentium	8.4370(-.3844,17.258)	0.0608213	.00513(-.1568,.16706)	0.950318
Bifidobacterium_longum	6.7651(-3.021,16.551)	0.175126	.18520(.02540,.34500)	0.0232484
Bifidobacterium_pseudocatenulatum	9.4040(1.6214,17.186)	0.0179517	.14027(-.0048,.28539)	0.0581131
Bilophila_wadsworthia	6.4276(-1.522,14.377)	0.112852	.14723(.00354,.29092)	0.0446454
Blautia_hydrogenotrophica	8.3766(-1.626,18.380)	0.100593	.13293(-.0406,.30652)	0.132916
Blautia_producta	-20.06(-28.68,-11.44)	5.84287e-06	-.1501(-.3433,.04314)	0.12747
Bulleidia_extructa	-2.419(-15.91,11.080)	0.725038	-.1678(-.4863,.15060)	0.300582
Burkholderiales_bacterium_	14.014(5.1914,22.838)	0.00189777	.10074(-.0597,.26123)	0.217803
Butyricicoccus_pullicaecorum	-19.98(-31.57,-8.400)	0.000750441	-.1189(-.3176,.07963)	0.239462
Campylobacter_concisus	17.834(5.0928,30.576)	0.00615784	.01568(-.2468,.27823)	0.906495
Catenibacterium_mitsuokai	6.6665(-4.211,17.544)	0.229241	.09113(-.0973,.27965)	0.342301
Citrobacter_freundii	6.6394(-5.381,18.660)	0.278497	.04194(-.2184,.30230)	0.751534
Clostridium_asparagiforme	7.1920(-.7966,15.180)	0.0775566	.13119(-.0155,.27797)	0.0796357
Clostridium_bartlettii	7.8506(-.2275,15.928)	0.0567892	-.1093(-.2605,.04184)	0.155767
Clostridium_bolteae	-11.58(-25.00,1.8302)	0.0903968	-.0293(-.2559,.19731)	0.799206
Clostridium_citroniae	4.6701(-3.632,12.972)	0.269727	.08186(-.0750,.23875)	0.30541
Clostridium_clostridioforme	-10.35(-18.33,-2.368)	0.011126	-.0467(-.1964,.10295)	0.539378
Clostridium_hathewayi	-7.701(-16.19,.78979)	0.0753798	-.0447(-.2027,.11323)	0.577863
Clostridium_innocuum	-4.991(-15.06,5.0853)	0.331032	-.1549(-.3380,.02814)	0.0969078
Clostridium_leptum	21.973(14.156,29.789)	4.98992e-08	.21826(.05040,.38612)	0.0109751
Clostridium_nexile	-9.610(-17.48,-1.731)	0.0168977	-.1429(-.2957,.00980)	0.0665278
Clostridium_perfringens	1.3591(-12.32,15.046)	0.845453	-.1307(-.3679,.10634)	0.278745
Clostridium_ramosum	-15.16(-22.88,-7.440)	0.000127163	-.3254(-.4631,-.1877)	4.80286e-06
Clostridium_scindens	-11.36(-22.11,-.6064)	0.0384438	-.1571(-.3483,.03417)	0.10712
Clostridium_symbiosum	-6.043(-14.02,1.9418)	0.137724	-.0248(-.1688,.11923)	0.734894
Collinsella_aerofaciens	11.995(2.4096,21.582)	0.0142671	.13778(-.0276,.30323)	0.102332
Collinsella_tanakaei	-13.47(-24.92,-2.035)	0.0210491	-.0080(-.2678,.25176)	0.95138
Coprococcus_catus	27.687(20.169,35.206)	1.42624e-12	.24280(.09184,.39376)	0.00169914
Coprococcus_comes	30.407(22.916,37.898)	7.66616e-15	.16782(.02293,.31272)	0.0233309
Corynebacterium_durum	-7.948(-20.52,4.6240)	0.214878	-.7680(-1.334,-.2017)	0.00800345
Desulfovibrio_desulfuricans	10.975(.00816,21.942)	0.0498302	-.1222(-.3320,.08763)	0.252763
Desulfovibrio_piger	13.651(2.7855,24.518)	0.0138872	.17239(-.0149,.35974)	0.0711746
Dialister_invisus	.69054(-8.776,10.157)	0.886137	-.1456(-.3079,.01669)	0.0785086
Dorea_formicigenerans	27.811(20.093,35.530)	4.06447e-12	.20605(.05202,.36009)	0.00889386
Dorea_longicatena	22.094(14.216,29.971)	5.34993e-08	.15062(-.0053,.30665)	0.0584237
Eggerthella_lenta	-2.460(-10.26,5.3431)	0.536059	-.0164(-.1617,.12893)	0.824354
Enterobacter_aerogenes	19.417(3.3448,35.489)	0.0179738	.16064(-.0969,.41822)	0.220781
Enterobacter_cloacae	9.1500(-.1778,18.477)	0.0545175	.09863(-.0654,.26271)	0.237901
Enterococcus_faecalis	-2.679(-15.09,9.7346)	0.671814	-.1166(-.3567,.12332)	0.339597
Enterococcus_faecium	7.5634(-7.192,22.319)	0.314523	.06113(-.2228,.34513)	0.672246
Escherichia_coli	-7.209(-15.37,.96022)	0.0835966	-.1356(-.2788,.00741)	0.0630399
Eubacterium_biforme	9.7668(1.4689,18.064)	0.021137	.06533(-.0938,.22447)	0.419921
Eubacterium_brachy	-.5963(-9.930,8.7379)	0.900191	-.3030(-.5386,-.0674)	0.0118679
Eubacterium_cylindroides	14.888(2.8371,26.940)	0.0155468	-.0067(-.2378,.22426)	0.954019
Eubacterium_dolichum	-8.962(-21.37,3.4473)	0.156612	.02273(-.2304,.27596)	0.859899
Eubacterium_eligens	26.041(18.405,33.676)	4.78684e-11	.11979(-.0359,.27556)	0.131273
Eubacterium_hallii	32.001(23.852,40.151)	5.048e-14	.30753(.13438,.48068)	0.000540241
Eubacterium_limosum	-12.03(-23.41,-.6551)	0.0382264	-.1391(-.3402,.06193)	0.174345
Eubacterium_ramulus	22.200(14.589,29.811)	1.59024e-08	.19235(.04314,.34156)	0.0116724
Eubacterium_rectale	36.584(29.349,43.819)	1.19158e-21	.30547(.14848,.46246)	0.000154346
Eubacterium_siraeum	35.087(26.530,43.644)	4.23985e-15	.13552(-.0139,.28501)	0.0754198
Eubacterium_ventriosum	28.476(20.981,35.970)	2.93336e-13	.15735(.01287,.30183)	0.0328833
Faecalibacterium_prausnitzii	47.117(37.965,56.270)	2.50456e-22	.41223(.20493,.61952)	0.000110908
Flavonifractor_plautii	-12.22(-23.32,-1.127)	0.030906	.09144(-.1187,.30162)	0.392712
Fusobacterium_mortiferum	-5.551(-14.52,3.4178)	0.224657	-.0048(-.1804,.17070)	0.956409
Fusobacterium_nucleatum	-5.846(-15.05,3.3628)	0.212977	-.1182(-.3024,.06590)	0.207374
Fusobacterium_periodonticum	-6.910(-18.03,4.2133)	0.222919	-.3144(-.6504,.02147)	0.0664599
Fusobacterium_ulcerans	-26.94(-35.38,-18.51)	6.70952e-10	-.2388(-.4388,-.0387)	0.0194296
Fusobacterium_varium	-35.82(-47.01,-24.63)	6.13061e-10	-.4442(-.7127,-.1758)	0.00124828
Gemella_haemolysans	-1.021(-9.667,7.6241)	0.816528	-.2417(-.4310,-.0525)	0.0124462
Gemella_sanguinis	-2.103(-10.29,6.0920)	0.61437	-.2255(-.4041,-.0470)	0.0134312
Gordonibacter_pamelaeae	4.4237(-4.370,13.218)	0.323621	-.0306(-.2104,.14916)	0.737642
Granulicatella_adiacens	2.7428(-5.144,10.629)	0.494892	-.2553(-.4119,-.0987)	0.00146749
Granulicatella_elegans	-1.625(-13.77,10.525)	0.792831	-.3337(-.7084,.04092)	0.0806529
Haemophilus_haemolyticus	7.8568(-6.961,22.675)	0.298181	-.1503(-.4197,.11899)	0.272932
Haemophilus_parainfluenzae	17.746(9.1037,26.389)	6.21885e-05	.16625(-.0072,.33977)	0.0603447
Haemophilus_sputorum	19.082(1.3061,36.859)	0.0354248	-.1128(-.6419,.41623)	0.675102
Holdemania_filiformis	15.785(8.0617,23.508)	6.71678e-05	.15426(.00939,.29914)	0.0369588
Klebsiella_oxytoca	10.897(-5.225,27.019)	0.184876	.07159(-.2350,.37825)	0.646368
Klebsiella_pneumoniae	3.0949(-5.743,11.933)	0.491923	-.0556(-.2159,.10457)	0.494799
Lactobacillus_fermentum	-.7929(-13.22,11.634)	0.900318	.05784(-.1848,.30051)	0.639455
Lactobacillus_gasseri	-1.996(-14.50,10.509)	0.754027	-.0097(-.2894,.26995)	0.945353
Lactobacillus_salivarius	3.2018(-7.539,13.943)	0.558516	-.0067(-.2137,.20029)	0.949175
Lactococcus_lactis	4.5982(-10.55,19.756)	0.551563	.03940(-.2277,.30657)	0.771876
Megamonas_funiformis	-4.884(-15.66,5.8997)	0.374111	-.1822(-.4054,.04101)	0.109301
Megamonas_hypermegale	-3.815(-13.41,5.7886)	0.435615	-.1690(-.3747,.03667)	0.106971
Megasphaera_elsdenii	.49744(-10.30,11.295)	0.92794	.22950(.02762,.43137)	0.0259904
Methanobrevibacter_smithii	21.098(11.278,30.918)	2.82076e-05	.05153(-.1610,.26410)	0.633765
Mitsuokella_multacida	7.6338(-5.032,20.300)	0.23703	.12267(-.0823,.32765)	0.239933
Odoribacter_laneus	16.956(5.3792,28.533)	0.00416318	.12254(-.1412,.38629)	0.361421
Odoribacter_splanchnicus	10.272(2.2832,18.261)	0.0118172	.23370(.08537,.38203)	0.00210439
Olsenella_uli	8.3727(-6.894,23.639)	0.281904	-.3751(-.7017,-.0485)	0.0245133
Oribacterium_sinus	-2.797(-12.39,6.8032)	0.567361	-.2237(-.4491,.00162)	0.051663
Oxalobacter_formigenes	11.275(-2.077,24.628)	0.0977761	-.0711(-.2493,.10712)	0.433073
Parabacteroides_distasonis	10.735(1.7036,19.767)	0.0199035	.06982(-.0993,.23897)	0.417387
Parabacteroides_goldsteinii	15.890(8.1379,23.642)	6.40126e-05	.07597(-.0707,.22268)	0.309077
Parabacteroides_johnsonii	15.055(6.2722,23.838)	0.000809675	.02622(-.1437,.19622)	0.761769
Parabacteroides_merdae	5.3484(-4.017,14.714)	0.262516	.07796(-.0915,.24745)	0.366232
Paraprevotella_clara	1.2081(-7.577,9.9940)	0.787216	.11201(-.0638,.28790)	0.211178
Paraprevotella_xylaniphila	2.1685(-6.073,10.410)	0.605568	.15472(-.0076,.31707)	0.061698
Parasutterella_excrementihominis	10.822(2.5328,19.112)	0.0105882	.24248(.09293,.39202)	0.00155923
Parvimonas_micra	-1.721(-11.68,8.2451)	0.734554	-.2235(-.4584,.01140)	0.062141
Peptostreptococcus_stomatis	-6.260(-14.49,1.9779)	0.136127	-.1083(-.2939,.07721)	0.251538
Phascolarctobacterium_succinatutens	3.2294(-4.527,10.986)	0.41388	.04252(-.1167,.20182)	0.599899
Prevotella_copri	4.3532(-3.753,12.460)	0.292055	.05327(-.1067,.21334)	0.513104
Prevotella_melaninogenica	1.3597(-12.15,14.878)	0.843482	-.4400(-.8124,-.0676)	0.0206879
Prevotella_stercorea	5.6540(-3.455,14.763)	0.223358	-.0592(-.2394,.12093)	0.518287
Pseudoflavonifractor_capillosus	18.096(10.001,26.191)	1.33337e-05	.02250(-.1238,.16883)	0.762386
Pyramidobacter_piscolens	-4.305(-19.63,11.025)	0.581472	-.1363(-.3953,.12262)	0.301117
Roseburia_hominis	26.850(18.993,34.708)	4.41293e-11	.18005(.02555,.33456)	0.0225027
Roseburia_intestinalis	27.646(20.140,35.152)	1.41526e-12	.17138(.02512,.31765)	0.0217808
Roseburia_inulinivorans	36.775(29.067,44.483)	1.37685e-19	.29644(.12453,.46834)	0.000776338
Rothia_dentocariosa	1.4926(-8.545,11.530)	0.770365	-.2852(-.5780,.00762)	0.0562331
Rothia_mucilaginosa	16.002(8.3531,23.652)	4.52666e-05	-.1333(-.2806,.01391)	0.0757764
Ruminococcaceae_bacterium_D16	13.536(5.5965,21.477)	0.000863813	.14442(-.0026,.29154)	0.0543042
Ruminococcus_bromii	23.715(16.025,31.404)	2.42661e-09	.27414(.13264,.41564)	0.000164616
Ruminococcus_callidus	19.646(11.144,28.148)	6.83009e-06	.14123(-.0054,.28795)	0.059164
Ruminococcus_gnavus	-17.34(-28.00,-6.688)	0.00146418	.01127(-.1548,.17745)	0.89388
Ruminococcus_lactaris	17.266(7.6700,26.863)	0.000441103	.14936(-.0445,.34324)	0.130595
Ruminococcus_obeum	45.173(33.257,57.089)	3.30325e-13	.49047(.23770,.74324)	0.000160865
Ruminococcus_sp_5_1_39BFAA	25.834(17.983,33.685)	2.10265e-10	.08316(-.0626,.22898)	0.262677
Ruminococcus_torques	15.548(-23.93,55.035)	0.439643	.31363(-.3494,.97667)	0.3528
Slackia_piriformis	-2.161(-16.72,12.397)	0.770715	.09388(-.2117,.39950)	0.546055
Solobacterium_moorei	-2.343(-10.15,5.4657)	0.555831	-.1686(-.3162,-.0210)	0.0252885
Streptococcus_anginosus	-.1496(-8.287,7.9883)	0.971195	-.0333(-.1847,.11817)	0.665659
Streptococcus_australis	13.034(5.2251,20.842)	0.00110489	-.1132(-.2529,.02641)	0.111646
Streptococcus_constellatus	8.3716(-2.173,18.916)	0.119501	-.1947(-.4453,.05587)	0.127339
Streptococcus_cristatus	-.2275(-10.11,9.6596)	0.963968	-.1147(-.3261,.09670)	0.286576
Streptococcus_gordonii	10.345(2.1255,18.566)	0.0137202	-.0406(-.2157,.13444)	0.648092
Streptococcus_infantis	9.8391(2.0678,17.610)	0.0131695	-.1209(-.2666,.02478)	0.103513
Streptococcus_intermedius	-1.362(-11.94,9.2163)	0.800371	-.2180(-.4304,-.0055)	0.0443035
Streptococcus_mutans	2.9952(-7.280,13.270)	0.567223	-.0288(-.2263,.16862)	0.773821
Streptococcus_parasanguinis	8.3525(-2.960,19.665)	0.1476	.03969(-.1887,.26808)	0.732673
Streptococcus_salivarius	17.523(3.8087,31.238)	0.0123565	.00721(-.3074,.32185)	0.964027
Streptococcus_sanguinis	9.4524(1.6551,17.249)	0.0175838	-.0297(-.1732,.11384)	0.684055
Streptococcus_thermophilus	-.3822(-8.221,7.4566)	0.923747	-.0261(-.1716,.11935)	0.723851
Streptococcus_vestibularis	7.6403(-.7520,16.032)	0.0742907	-.1060(-.2745,.06234)	0.216206
Subdoligranulum_variabile	27.609(9.0748,46.144)	0.00356791	.03591(-.2075,.27940)	0.771879
Succinatimonas_hippei	.69199(-13.46,14.853)	0.923583	-.0773(-.2899,.13536)	0.47506
Sutterella_parvirubra	-10.28(-23.02,2.4542)	0.113381	.14717(-.0627,.35713)	0.168848
Sutterella_wadsworthensis	-3.150(-10.93,4.6351)	0.427081	.05420(-.0919,.20038)	0.466292
Veillonella_atypica	8.2711(.33542,16.206)	0.0410988	-.0117(-.1706,.14703)	0.883993
Veillonella_dispar	9.7221(1.9503,17.493)	0.0142991	.02658(-.1308,.18397)	0.739875
Veillonella_parvula	10.471(1.8895,19.053)	0.0168632	.00501(-.1689,.17901)	0.954783
In silico association statistics were derived from linear regressions, using the net community butyrate production as response variable and the species presence as predictor of interest, adjusting for age, sex, BMI, and the study group variable.
In vivo association statistics were derived from linear regressions, using the log fecal butyrate concentration as response variable and the species presence as predictor of interest, adjusting for age, sex, BMI, and the study group variable.

## Sheet: Table S6
Table S6: Statistical Species glutarate association pattern in vivo and in silico
	In silico species glutarate association statistic		In vivo species glutarate association statistic
Species	Regression coefficient (95%-CI)	p-value	Regression coefficient (95%-CI)	p-value
Abiotrophia_defectiva	1.5793(-1.224,4.3834)	0.269125	-.3894(-.7842,.00534)	0.0531672
Acidaminococcus_fermentans	-1.213(-3.118,.69064)	0.211183	.08752(-.2292,.40431)	0.587122
Acidaminococcus_intestini	-1.286(-3.099,.52682)	0.164041	-.1829(-.4640,.09810)	0.201215
Actinomyces_graevenitzii	5.9974(.99803,10.996)	0.0187927	-.7686(-1.130,-.4073)	3.68091e-05
Actinomyces_odontolyticus	2.6491(.25517,5.0430)	0.0301495	-.4890(-.7417,-.2363)	0.000168508
Actinomyces_viscosus	6.3491(.42896,12.269)	0.0355985	-.9102(-1.388,-.4315)	0.000217306
Adlercreutzia_equolifaciens	-4.448(-6.550,-2.345)	3.73285e-05	.21992(-.0120,.45186)	0.0630289
Akkermansia_muciniphila	-3.161(-5.160,-1.162)	0.00198789	.29580(.06229,.52931)	0.0131999
Alistipes_finegoldii	-3.640(-5.621,-1.658)	0.000333565	.26128(.02282,.49973)	0.0318472
Alistipes_indistinctus	-1.075(-3.324,1.1742)	0.348301	.18623(-.0653,.43778)	0.146213
Alistipes_onderdonkii	-2.887(-5.438,-.3371)	0.0265512	.03936(-.1949,.27371)	0.74123
Alistipes_putredinis	-1.750(-4.210,.70880)	0.162656	.41933(.18118,.65748)	0.000604326
Alistipes_shahii	-1.287(-3.608,1.0325)	0.276141	.40463(.16277,.64648)	0.00110787
Anaerostipes_caccae	1.8380(-.8932,4.5693)	0.1868	-.3424(-.6655,-.0193)	0.0378648
Anaerostipes_hadrus	-2.662(-4.984,-.3409)	0.0246634	.18832(-.0499,.42662)	0.120996
Anaerotruncus_colihominis	-3.844(-5.997,-1.691)	0.000486973	.20277(-.0273,.43289)	0.0839487
Atopobium_parvulum	2.4920(.15291,4.8312)	0.0368292	-.5600(-.7930,-.3270)	3.38216e-06
Atopobium_rimae	6.5092(-.4853,13.503)	0.0681016	-.7071(-1.092,-.3216)	0.000356451
Bacillus_subtilis	-2.903(-4.598,-1.208)	0.000813724	-.1655(-.5849,.25389)	0.438075
Bacteroides_caccae	-.0112(-2.292,2.2702)	0.992286	.23611(-.0001,.47233)	0.0500995
Bacteroides_cellulosilyticus	-.4152(-2.634,1.8035)	0.713332	.20676(-.0270,.44055)	0.082816
Bacteroides_clarus	-1.487(-3.265,.29121)	0.101046	.15590(-.1372,.44904)	0.296206
Bacteroides_coprocola	-.3231(-2.453,1.8072)	0.765913	.06405(-.1872,.31536)	0.616423
Bacteroides_coprophilus	-1.174(-5.198,2.8489)	0.566624	.49772(.07546,.91999)	0.0210244
Bacteroides_dorei	-2.617(-6.673,1.4383)	0.205493	.33043(-.0217,.68267)	0.0658661
Bacteroides_eggerthii	.95157(-1.796,3.7000)	0.49681	.17566(-.0941,.44548)	0.201155
Bacteroides_faecis	.52652(-1.850,2.9040)	0.663774	.49395(.26440,.72351)	3.0121e-05
Bacteroides_finegoldii	-.3398(-2.363,1.6837)	0.74163	.08115(-.1860,.34832)	0.550533
Bacteroides_fragilis	.34318(-1.844,2.5310)	0.758149	-.1825(-.4180,.05291)	0.128158
Bacteroides_intestinalis	-2.640(-4.367,-.9138)	0.00278045	.47751(.18168,.77333)	0.00164057
Bacteroides_massiliensis	-1.009(-2.955,.93639)	0.308665	.06636(-.1971,.32993)	0.620634
Bacteroides_nordii	-2.986(-4.593,-1.379)	0.000284856	.11830(-.1613,.39797)	0.405915
Bacteroides_oleiciplenus	-2.047(-3.731,-.3630)	0.0172807	.65017(.32569,.97465)	9.92419e-05
Bacteroides_ovatus	-2.181(-7.194,2.8306)	0.392983	-.0139(-.4302,.40246)	0.947609
Bacteroides_plebeius	-.2320(-2.391,1.9271)	0.832881	.04769(-.2006,.29607)	0.705819
Bacteroides_salyersiae	1.1305(-1.994,4.2558)	0.477702	-.0551(-.3578,.24743)	0.719984
Bacteroides_stercoris	1.2622(-1.069,3.5942)	0.288212	.24583(-.0036,.49528)	0.0533994
Bacteroides_thetaiotaomicron	-2.646(-7.954,2.6616)	0.327895	.22221(-.1585,.60294)	0.251695
Bacteroides_uniformis	-2.468(-9.306,4.3700)	0.478686	.42373(-.0029,.85045)	0.051619
Bacteroides_vulgatus	.26063(-3.161,3.6832)	0.88117	.10866(-.2473,.46467)	0.548589
Bacteroides_xylanisolvens	-3.033(-6.185,.11783)	0.0591736	.19932(-.0863,.48501)	0.170801
Barnesiella_intestinihominis	-2.633(-4.825,-.4413)	0.0186255	.31008(.08087,.53929)	0.0081703
Bifidobacterium_adolescent	-1.240(-3.487,1.0059)	0.278539	.08794(-.1528,.32871)	0.472924
Bifidobacterium_animalis	-3.082(-4.637,-1.527)	0.000110218	.14479(-.1699,.45956)	0.366154
Bifidobacterium_bifidum	-1.761(-3.638,.11462)	0.0656837	.03483(-.2941,.36379)	0.83508
Bifidobacterium_breve	-2.053(-3.732,-.3741)	0.0166284	-.2405(-.5232,.04213)	0.0950703
Bifidobacterium_catenulatum	-2.729(-4.332,-1.127)	0.000872691	-.2417(-.7832,.29969)	0.380319
Bifidobacterium_dentium	-1.842(-3.683,-.0019)	0.0497549	-.1906(-.4601,.07875)	0.164785
Bifidobacterium_longum	-2.638(-6.451,1.1746)	0.174687	.17235(-.1620,.50673)	0.311313
Bifidobacterium_pseudocatenulatum	-2.104(-4.320,.11105)	0.0626001	.08390(-.1481,.31599)	0.477427
Bilophila_wadsworthia	-2.380(-4.890,.13009)	0.0630734	.11960(-.1217,.36095)	0.330301
Blautia_hydrogenotrophica	-.9599(-3.204,1.2850)	0.401393	.22382(-.0746,.52228)	0.141093
Blautia_producta	2.0586(-.8642,4.9814)	0.167123	-.3792(-.6762,-.0821)	0.0125148
Bulleidia_extructa	5.6881(-.9772,12.353)	0.0942658	-.6687(-1.244,-.0927)	0.0230083
Burkholderiales_bacterium_	-1.384(-3.651,.88295)	0.230951	.02122(-.2406,.28311)	0.873393
Butyricicoccus_pullicaecorum	1.5767(-1.954,5.1083)	0.380957	-.2189(-.6431,.20518)	0.310517
Campylobacter_concisus	2.2815(-1.197,5.7609)	0.198324	-.2504(-.5474,.04654)	0.0980747
Catenibacterium_mitsuokai	-1.775(-3.627,.07669)	0.0602391	.14833(-.1723,.46900)	0.363489
Citrobacter_freundii	2.0108(-3.345,7.3676)	0.461295	.01861(-.4182,.45542)	0.93324
Clostridium_asparagiforme	-2.693(-5.120,-.2657)	0.0297231	.15732(-.0769,.39155)	0.187285
Clostridium_bartlettii	.20993(-2.011,2.4311)	0.852808	-.1417(-.3879,.10452)	0.258379
Clostridium_bolteae	-2.016(-7.899,3.8664)	0.501122	-.1599(-.5625,.24265)	0.435002
Clostridium_citroniae	-2.310(-5.056,.43466)	0.0988587	.23094(-.0051,.46708)	0.0552206
Clostridium_clostridioforme	.11533(-2.118,2.3489)	0.919264	-.2890(-.5278,-.0502)	0.0178512
Clostridium_hathewayi	.11413(-2.392,2.6207)	0.92878	-.0284(-.2683,.21142)	0.815474
Clostridium_innocuum	2.7523(-.4258,5.9304)	0.0895067	-.1768(-.4973,.14372)	0.278624
Clostridium_leptum	-5.141(-8.090,-2.192)	0.000658552	.50783(.25880,.75686)	7.50292e-05
Clostridium_nexile	5.8477(3.2243,8.4710)	1.41036e-05	-.1564(-.3871,.07424)	0.183056
Clostridium_perfringens	4.9569(-3.015,12.929)	0.222555	-.2887(-.6454,.06808)	0.112373
Clostridium_ramosum	3.8594(1.6505,6.0683)	0.000641087	-.4021(-.6341,-.1701)	0.000731123
Clostridium_scindens	.18196(-2.590,2.9548)	0.897503	-.1829(-.5812,.21533)	0.366838
Clostridium_symbiosum	1.6529(-.5346,3.8405)	0.138347	-.0580(-.2888,.17264)	0.620733
Collinsella_aerofaciens	-1.188(-4.212,1.8360)	0.440597	.17298(-.0954,.44147)	0.205849
Collinsella_tanakaei	1.0817(-1.789,3.9531)	0.459701	.14333(-.3640,.65069)	0.578735
Coprococcus_catus	-2.643(-4.819,-.4669)	0.0173734	.20762(-.0360,.45129)	0.0946312
Coprococcus_comes	-1.880(-4.077,.31732)	0.0934184	.39055(.15726,.62385)	0.00109972
Corynebacterium_durum	7.3931(-.6297,15.416)	0.0708333	-1.626(-2.142,-1.110)	1.72985e-09
Desulfovibrio_desulfuricans	-2.227(-4.050,-.4052)	0.0166691	-.0993(-.4095,.21089)	0.529217
Desulfovibrio_piger	-2.108(-3.727,-.4906)	0.0107285	.45595(.14125,.77065)	0.00464872
Dialister_invisus	-1.347(-3.220,.52653)	0.158459	-.2475(-.5165,.02140)	0.0710996
Dorea_formicigenerans	-3.634(-6.375,-.8936)	0.0094323	.41063(.16044,.66083)	0.00137097
Dorea_longicatena	-2.114(-4.674,.44511)	0.105238	.35667(.11528,.59806)	0.00390382
Eggerthella_lenta	-.3238(-2.546,1.8992)	0.774897	-.2944(-.5282,-.0606)	0.0137382
Enterobacter_aerogenes	-1.212(-3.859,1.4357)	0.369033	.19172(-.2588,.64233)	0.403179
Enterobacter_cloacae	-.3628(-2.905,2.1795)	0.779369	.09539(-.1645,.35536)	0.470847
Enterococcus_faecalis	1.7644(-2.375,5.9039)	0.402865	-.2035(-.5697,.16269)	0.275069
Enterococcus_faecium	-.8031(-3.542,1.9358)	0.564916	-.1848(-.6757,.30606)	0.459324
Escherichia_coli	2.0791(.16867,3.9896)	0.0329742	-.3901(-.6197,-.1606)	0.000922451
Eubacterium_biforme	-.7616(-2.722,1.1986)	0.445738	.05090(-.2319,.33374)	0.723471
Eubacterium_brachy	4.1540(.60701,7.7011)	0.0217881	-.4275(-.7553,-.0997)	0.0107317
Eubacterium_cylindroides	-1.687(-4.536,1.1606)	0.245026	.15947(-.1766,.49563)	0.351315
Eubacterium_dolichum	3.2228(-.5684,7.0142)	0.0955474	-.0949(-.5458,.35580)	0.67872
Eubacterium_eligens	-3.668(-5.936,-1.401)	0.0015625	.28741(.04667,.52814)	0.0194382
Eubacterium_hallii	-5.403(-8.904,-1.902)	0.00254177	.31207(.03361,.59052)	0.0281702
Eubacterium_limosum	2.6179(-1.942,7.1789)	0.260083	.00814(-.3727,.38905)	0.966456
Eubacterium_ramulus	-3.656(-5.867,-1.446)	0.0012237	.27214(.03606,.50821)	0.0240001
Eubacterium_rectale	-2.401(-5.050,.24776)	0.0755411	.36799(.12040,.61557)	0.00369989
Eubacterium_siraeum	-4.187(-5.717,-2.656)	1.09624e-07	.35787(.11280,.60294)	0.00433866
Eubacterium_ventriosum	-4.833(-7.402,-2.263)	0.000240625	.18289(-.0541,.41997)	0.130074
Faecalibacterium_prausnitzii	-3.430(-6.598,-.2625)	0.0338543	.34396(-.1014,.78940)	0.129695
Flavonifractor_plautii	-3.048(-7.656,1.5600)	0.194433	.45800(.11193,.80406)	0.00965113
Fusobacterium_mortiferum	14.026(9.9395,18.113)	3.66078e-11	.03195(-.2348,.29874)	0.813886
Fusobacterium_nucleatum	5.8351(1.9309,9.7393)	0.00345872	-.2254(-.5217,.07088)	0.135441
Fusobacterium_periodonticum	4.2882(-.3523,8.9287)	0.0700525	-.5017(-.9511,-.0523)	0.0287747
Fusobacterium_ulcerans	3.3997(.66535,6.1340)	0.0148999	-.6665(-.9389,-.3941)	2.28705e-06
Fusobacterium_varium	5.9275(-.6624,12.517)	0.0778194	-.7534(-1.216,-.2907)	0.00149359
Gemella_haemolysans	4.4650(1.4559,7.4741)	0.00369766	-.5678(-.8429,-.2927)	6.15638e-05
Gemella_sanguinis	3.8918(1.1364,6.6471)	0.00570831	-.5325(-.7956,-.2694)	8.44558e-05
Gordonibacter_pamelaeae	-3.659(-5.160,-2.158)	2.10703e-06	.27359(-.0078,.55500)	0.0566777
Granulicatella_adiacens	3.2140(.78661,5.6415)	0.0095407	-.5951(-.8274,-.3628)	7.82665e-07
Granulicatella_elegans	9.8754(2.8965,16.854)	0.00562125	-.0254(-.5971,.54632)	0.930363
Haemophilus_haemolyticus	2.9393(-1.674,7.5531)	0.211358	-.4969(-.9051,-.0887)	0.0171849
Haemophilus_parainfluenzae	1.0284(-.8471,2.9039)	0.281975	-.1261(-.4088,.15650)	0.380522
Haemophilus_sputorum	-.5020(-3.778,2.7740)	0.763552	-.3843(-1.171,.40309)	0.337603
Holdemania_filiformis	-1.738(-3.938,.46081)	0.12108	.15975(-.0784,.39800)	0.188023
Klebsiella_oxytoca	-1.936(-4.052,.17931)	0.0727625	.06407(-.3166,.44481)	0.740776
Klebsiella_pneumoniae	1.5470(-1.528,4.6222)	0.323567	.02583(-.2544,.30614)	0.856213
Lactobacillus_fermentum	-2.611(-4.490,-.7321)	0.00653309	.11739(-.2796,.51447)	0.561183
Lactobacillus_gasseri	-1.775(-3.757,.20746)	0.0791875	-.3587(-.8206,.10309)	0.127434
Lactobacillus_salivarius	-1.103(-3.675,1.4688)	0.399917	-.1592(-.5266,.20811)	0.394304
Lactococcus_lactis	-2.184(-4.238,-.1310)	0.0371031	-.2639(-.7223,.19453)	0.258233
Megamonas_funiformis	2.7999(-.7663,6.3663)	0.123631	-.0894(-.4459,.26713)	0.622109
Megamonas_hypermegale	2.3136(-1.220,5.8478)	0.199044	-.1430(-.4760,.19002)	0.398802
Megasphaera_elsdenii	-1.892(-3.697,-.0866)	0.0400069	.13832(-.2973,.57399)	0.532656
Methanobrevibacter_smithii	-2.813(-4.569,-1.056)	0.00174187	.20831(-.1251,.54175)	0.21991
Mitsuokella_multacida	-3.005(-4.412,-1.598)	3.13219e-05	.12838(-.3453,.60213)	0.594288
Odoribacter_laneus	-2.405(-4.254,-.5571)	0.0108366	.37815(.00821,.74808)	0.0451516
Odoribacter_splanchnicus	-4.040(-6.498,-1.583)	0.00130791	.48151(.24579,.71723)	7.29785e-05
Olsenella_uli	8.0234(.71018,15.336)	0.0315863	-.9530(-1.359,-.5463)	5.82664e-06
Oribacterium_sinus	2.9242(-.1855,6.0341)	0.0652776	-.5672(-.9051,-.2292)	0.0010701
Oxalobacter_formigenes	-2.329(-4.199,-.4594)	0.0147113	.29275(-.1204,.70592)	0.164281
Parabacteroides_distasonis	.89837(-1.854,3.6515)	0.521885	-.1286(-.4094,.15215)	0.368101
Parabacteroides_goldsteinii	-1.042(-3.179,1.0946)	0.33851	.37561(.13766,.61357)	0.00206901
Parabacteroides_johnsonii	-1.627(-3.430,.17589)	0.0768418	-.0062(-.2665,.25404)	0.962376
Parabacteroides_merdae	-.1560(-2.875,2.5637)	0.910311	.24883(-.0114,.50913)	0.0609131
Paraprevotella_clara	1.3106(-1.613,4.2347)	0.379058	.13322(-.1731,.43959)	0.392882
Paraprevotella_xylaniphila	1.3431(-1.474,4.1605)	0.349538	.22353(-.0555,.50262)	0.116067
Parasutterella_excrementihominis	-1.926(-4.052,.20035)	0.0757646	.23054(-.0148,.47597)	0.0655047
Parvimonas_micra	4.1095(.08546,8.1335)	0.0453433	-.3448(-.6949,.00525)	0.0535154
Peptostreptococcus_stomatis	5.6356(2.4427,8.8285)	0.00056459	-.1627(-.4505,.12505)	0.266731
Phascolarctobacterium_succinatutens	-.2942(-2.435,1.8466)	0.787318	.33710(.08526,.58895)	0.00886148
Prevotella_copri	-1.732(-3.653,.18988)	0.0772555	.16721(-.0831,.41762)	0.189875
Prevotella_melaninogenica	5.6317(-.4061,11.669)	0.0674753	-1.414(-1.852,-.9762)	7.31395e-10
Prevotella_stercorea	-.0927(-2.671,2.4863)	0.943722	.15612(-.1421,.45436)	0.30381
Pseudoflavonifractor_capillosus	-3.731(-5.508,-1.954)	4.24926e-05	.34274(.09069,.59479)	0.00784967
Pyramidobacter_piscolens	-1.960(-4.867,.94623)	0.185808	.13031(-.2982,.55889)	0.550134
Roseburia_hominis	-5.018(-7.871,-2.165)	0.000589143	.33769(.08279,.59258)	0.00957576
Roseburia_intestinalis	-3.045(-5.276,-.8142)	0.00754839	.13355(-.1040,.37112)	0.269557
Roseburia_inulinivorans	-2.090(-5.191,1.0094)	0.185857	.31979(.03789,.60169)	0.0263152
Rothia_dentocariosa	2.9317(-.6627,6.5262)	0.109731	-.6735(-1.040,-.3062)	0.000358249
Rothia_mucilaginosa	-.6144(-2.884,1.6553)	0.595186	-.3261(-.5686,-.0836)	0.00855653
Ruminococcaceae_bacterium_D16	-3.143(-5.070,-1.215)	0.00143533	.34661(.11076,.58245)	0.00409788
Ruminococcus_bromii	-2.566(-4.707,-.4262)	0.018841	.37114(.13952,.60276)	0.00177213
Ruminococcus_callidus	-4.418(-6.025,-2.811)	9.50917e-08	.39520(.14958,.64081)	0.00169687
Ruminococcus_gnavus	1.9841(-1.854,5.8229)	0.310479	-.1377(-.4660,.19048)	0.409567
Ruminococcus_lactaris	-3.056(-4.834,-1.278)	0.000783656	-.0262(-.3319,.27948)	0.866037
Ruminococcus_obeum	-9.971(-19.08,-.8525)	0.0321481	.61104(.16063,1.0614)	0.00799427
Ruminococcus_sp_5_1_39BFAA	-2.729(-4.624,-.8344)	0.00482854	.02876(-.2103,.26788)	0.813048
Ruminococcus_torques	-12.87(-43.82,18.068)	0.41408	-.6192(-1.094,-.1436)	0.0108751
Slackia_piriformis	.69172(-2.546,3.9301)	0.675012	.12872(-.3523,.60974)	0.598921
Solobacterium_moorei	2.6400(.42789,4.8522)	0.0194117	-.5310(-.7640,-.2979)	1.02679e-05
Streptococcus_anginosus	1.9081(-.4400,4.2562)	0.111043	-.2239(-.4735,.02562)	0.0784487
Streptococcus_australis	-.1201(-2.461,2.2208)	0.919729	-.2629(-.4917,-.0341)	0.0244507
Streptococcus_constellatus	4.5463(.63056,8.4621)	0.0229453	-.4971(-.8722,-.1221)	0.00952494
Streptococcus_cristatus	2.9649(-1.098,7.0281)	0.152352	-.5122(-.8393,-.1851)	0.00224015
Streptococcus_gordonii	.86862(-1.513,3.2511)	0.474269	-.1921(-.4584,.07420)	0.156807
Streptococcus_infantis	.06888(-2.145,2.2829)	0.951304	-.3556(-.5901,-.1212)	0.00305876
Streptococcus_intermedius	1.8287(-1.135,4.7926)	0.226084	-.4647(-.7935,-.1360)	0.00573281
Streptococcus_mutans	.16051(-2.498,2.8190)	0.905657	-.4205(-.7277,-.1134)	0.00743131
Streptococcus_parasanguinis	.16875(-2.599,2.9367)	0.904738	-.2127(-.5639,.13850)	0.23432
Streptococcus_salivarius	-4.237(-13.60,5.1312)	0.374734	-.0043(-.4802,.47150)	0.985569
Streptococcus_sanguinis	1.1968(-.9963,3.3900)	0.284288	-.3232(-.5557,-.0908)	0.00655697
Streptococcus_thermophilus	-1.702(-3.823,.41940)	0.115632	.06785(-.1709,.30669)	0.576579
Streptococcus_vestibularis	-1.130(-3.133,.87257)	0.268129	-.3770(-.6242,-.1299)	0.00289731
Subdoligranulum_variabile	-1.901(-4.471,.66893)	0.146819	.19812(-.3303,.72662)	0.46133
Succinatimonas_hippei	.46070(-2.711,3.6331)	0.775594	-.0121(-.5082,.48383)	0.961442
Sutterella_parvirubra	6.9094(-.3468,14.165)	0.0619629	.09955(-.3171,.51629)	0.638684
Sutterella_wadsworthensis	2.9048(.66710,5.1425)	0.0110366	.19845(-.0514,.44834)	0.119171
Veillonella_atypica	.61542(-1.577,2.8086)	0.581787	-.4989(-.7324,-.2654)	3.41541e-05
Veillonella_dispar	-1.117(-3.338,1.1024)	0.323183	-.4526(-.6880,-.2172)	0.000184938
Veillonella_parvula	-.0184(-2.835,2.7986)	0.989741	-.2145(-.4935,.06439)	0.131198
In silico association statistics were derived from linear regressions, using the net community glutarate production as response variable and the species presence as predictor of interest, adjusting for age, sex, BMI, and the study group variable.
In vivo association statistics were derived from linear regressions, using the log fecal glutarate concentration as response variable and the species presence as predictor of interest, adjusting for age, sex, BMI, and the study group variable.

## Sheet: Table S7
Table S7: Maximal glutarate uptake by species with uptake capability
Species	Share of microbiomes with species	Average maximal glutarate uptake	Standard deviation
Fusbacterium_nucleatum	0.188618	0.0678259	0.376308
Fusobacterium_mortiferum	0.24065	3.29558	13.4553
Clostridium_symbiosum	0.582114	0.455872	1.32209
Acidaminococcus_intestini	0.157724	0.0876192	0.615868
Fusobacterium_ulcerans	0.193496	0.458209	2.82103
Ruminococcaceae_bacterium_d16	0.409756	0.26502	0.826922
Fusobacterium_varium	0.0699187	0.0353971	0.284043
Acidaminococcus_fermentans	0.123577	0.270208	1.56294
Peptoniphilus_lacrimalis	0.0162602	0.00461928	0.0842492
Fusobacterium_periodonticom	0.102439	0.0120779	0.0563704
Fusobacterium_necrophorum	0.0097561	0.0331491	0.552393
Acidaminococcus_sp_d21	0.0146341	0.127282	1.1685
Peptoniphilus_harei	0.0178862	0.00344168	0.0489753
Fusobacterium_gonidiaformans	0.0113821	0.0209363	0.343531
Total	0.902439	5.13724	14.1282

## Sheet: Table S8
Table S8: Definition of the Average Japanese Diet based on Tokudome, S., et al , Eur J Clin Nutr. 2001 Sep;55(9):735-42.
a) Food stuff in grams				b) Converted uptake flluxes in mmol/person/day
Aliment	Grams			VMH ID	Uptake flux
rice, white, steamed, Chinese restaurant	280			EX_starch1200(e)	0.162985
noodles, japanese, somen, cooked	110			EX_strch1(e)	17.604
potatoes, flesh and skin, raw	30			EX_strch2(e)	62.8714
bread, rice bran	25			EX_ca2(e)	15.2453
chocolate, dark, 45-59%	50			EX_fe2(e)	0.122464
oil, canola	10			EX_fe3(e)	0.122464
soybean, mature seeds, sprouted, cooked, steamed	50			EX_mg2(e)	13.4602
soy sauce made from soy and wheat (shoyu)	15			EX_pi(e)	14.0416
fish, carp, cooked, dry heat	85			EX_k(e)	71.9609
pork, fresh, ground, raw	20			EX_na1(e)	68.9742
chicken, broiler or fryers, meat and skin, raw	40			EX_zn2(e)	0.141504
egg, whole, raw, fresh	35			EX_cu2(e)	0.0241565
milk, producer, fluid, 3,7%	220			EX_mn2(e)	0.0842167
cabbage, raw	80			EX_h2o(e)	96535.4
spinach, raw	30			EX_thm(e)	0.00394661
asparagus, raw	30			EX_ribflv(e)	0.00330398
turnips, raw	50			EX_nac(e)	0.0524584
carrots, raw	50			EX_ncam(e)	0.0524485
cucumber, with peel, raw	10			EX_pydam(e)	0.00263503
tomatoes, orange, raw	10			EX_pydx(e)	0.00266717
radishes, oriental, raw	10			EX_pydxn(e)	0.00263539
pumpkin, raw	50			EX_5mthf(e)	0.000165259
seaweed, wakame, raw	10			EX_fol(e)	0.000203825
seaweed, agar, raw	5			EX_thf(e)	0.000170862
strawberries, raw	10			EX_ttdca(e)	5.28384
tangerines, raw	30			EX_hdca(e)	41.627
apples, raw, with skin	30			EX_ocdca(e)	26.7849
grapes, red or green	70			EX_ocdcea(e)	71.461
kiwifruit, green, raw	10			EX_lnlc(e)	31.322
water, tap, drinking	300			EX_chsterol(e)	0.726232
alcoholic beverage, rice (sake)	10			EX_trp_L(e)	3.51989
beverages, tea, green, brewed, regular	350			EX_thr_L(e)	21.0264
				EX_ile_L(e)	21.3947
				EX_leu_L(e)	35.4467
				EX_lys_L(e)	29.4948
				EX_met_L(e)	9.5529
				EX_phe_L(e)	15.5128
				EX_tyr_L(e)	11.3826
				EX_val_L(e)	26.8442
				EX_arg_L(e)	19.4242
				EX_his_L(e)	10.5176
				EX_ala_D(e)	16.9513
				EX_ala_L(e)	16.9513
				EX_asp_D(e)	21.7944
				EX_asp_L(e)	21.7944
				EX_glu_L(e)	73.9584
				EX_gly(e)	33.5982
				EX_pro_D(e)	14.4842
				EX_pro_L(e)	14.4842
				EX_ser_L(e)	26.2012
				EX_ascb_L(e)	0.787991
				EX_pnto_R(e)	0.0205231
				EX_adocbl(e)	1.72957e-06
				EX_retinol(e)	0.000521903
				EX_sucr(e)	81.0584
				EX_glc_D(e)	58.9517
				EX_fru(e)	70.2725
				EX_lcts(e)	2.41019
				EX_malt(e)	0.0818004
				EX_gal(e)	0.260885
				EX_but(e)	3.34913
				EX_octa(e)	0.740904
				EX_dca(e)	1.45571
				EX_ddca(e)	1.40109
				EX_hdcea(e)	6.02979
				EX_CE2510(e)	1.05345
				EX_doco13ac(e)	1.29681
				EX_strdnc(e)	0.22839
				EX_arachd(e)	0.931592
				EX_tmndnc(e)	0.937988
				EX_clpnd(e)	0.290443
				EX_crvnc(e)	0.477586
				EX_chol(e)	1.9661
				EX_caro(e)	0.0143729
				EX_avite1(e)	0.0123599
				EX_phyQ(e)	0.000647532
				EX_ptdca(e)	0.0799537
				EX_hpdca(e)	0.165898
				EX_arach(e)	0.70637
				EX_docosac(e)	0.180814
				EX_lgnc(e)	0.040802
				EX_ttdcea(e)	0.0530293
				EX_lnlnca(e)	3.49216
				EX_CE4843(e)	0.0221145
				EX_vitd3(e)	1.81989e-06
				EX_etoh(e)	34.948
